# Supplementary material for: Employing Cationic Kraft Lignin as Additive to Enhance Enzymatic Hydrolysis of Corn Stalk
Source: Polymers (Basel). 2023 Apr 23;15(9):1991. doi: 10.3390/polym15091991 (PMC10180774; doi:10.3390/polym15091991)
Supplement: Supplementary file 1 [file polymers-15-01991-s001.zip]

Archive with 1 entries (1 files):
- polymers-2297416-supplementary.pdf
